# Supplementary material for: Genotypic and phenotypic landscape of carbapenem-resistant Pseudomonas aeruginosa isolated from respiratory and non-respiratory samples in a tertiary hospital
Source: BMC Microbiol. 2026 Mar 14;26:583. doi: 10.1186/s12866-026-04756-8 (PMC13325778; doi:10.1186/s12866-026-04756-8)
Supplement: Supplementary file 1 — Supplementary Material 1. [file 12866_2026_4756_MOESM1_ESM.zip]

Archive with 13 entries (13 files):
- table3_counts.csv
- table4_counts_corrected.csv
- Additional file 1.png
- Additional file 1.pdf
- Additional file 2.png
- Additional file 2.pdf
- reproduce_analysis_corrected.py
- environment.yml
- Additional file 3.docx
- Additional_file_4_manifest.csv
- LICENSE-CCBY-4.0.txt
- LICENSE-MIT.txt
- README_Additional_file_4.md
