# Supplementary material for: Genotypic and phenotypic landscape of carbapenem-resistant Pseudomonas aeruginosa isolated from respiratory and non-respiratory samples in a tertiary hospital
Source: BMC Microbiol. 2026 Mar 14;26:583. doi: 10.1186/s12866-026-04756-8 (PMC13325778; doi:10.1186/s12866-026-04756-8)
Supplement: Supplementary file 1 — Supplementary Material 1. [file 12866_2026_4756_MOESM1_ESM.zip › table3_counts.csv]

Gene	Respiratory_n	NonRespiratory_n
blaOXA-48	0	0
blaSIM	0	0
blaVIM	3	0
blaIMP	0	0
blaKPC	0	0
blaNDM	0	0
exoA	4	5
exoY	17	21
exoT	15	18
algD	9	17
mexY	10	18
lasR	20	33
rhlR	21	34
