# Supplementary material for: Genotypic and phenotypic landscape of carbapenem-resistant Pseudomonas aeruginosa isolated from respiratory and non-respiratory samples in a tertiary hospital
Source: BMC Microbiol. 2026 Mar 14;26:583. doi: 10.1186/s12866-026-04756-8 (PMC13325778; doi:10.1186/s12866-026-04756-8)
Supplement: Supplementary file 1 — Supplementary Material 1. [file 12866_2026_4756_MOESM1_ESM.zip › table4_counts_corrected.csv]

Antibiotic	S_exoT_pos	R_exoT_pos	S_exoT_neg	R_exoT_neg	S_exoY_pos	R_exoY_pos	S_exoY_neg	R_exoY_neg
Amikacin	17	16	12	13	22	16	7	13
Gentamicin	11	22	8	17	16	22	3	17
Tobramycin	16	17	14	11	23	15	7	13
Ceftazidime	5	28	6	19	9	29	2	18
Cefepime	3	30	7	18	8	30	2	18
Ciprofloxacin	6	27	10	15	12	26	4	16
Levofloxacin	6	27	6	19	10	28	2	18
Piperacillin/tazobactam	0	33	5	20	4	34	1	19
