# Supplementary material for: Genotypic and phenotypic landscape of carbapenem-resistant Pseudomonas aeruginosa isolated from respiratory and non-respiratory samples in a tertiary hospital
Source: BMC Microbiol. 2026 Mar 14;26:583. doi: 10.1186/s12866-026-04756-8 (PMC13325778; doi:10.1186/s12866-026-04756-8)
Supplement: Supplementary file 1 — Supplementary Material 1. [file 12866_2026_4756_MOESM1_ESM.zip › reproduce_analysis_corrected.py]

import pandas as pd
import numpy as np
import matplotlib.pyplot as plt
from scipy.stats import fisher_exact

N_RESP = 22
N_NONRESP = 36

def fdr_bh(pvals):
    import numpy as np
    pvals = np.asarray(pvals, dtype=float)
    m = len(pvals)
    order = np.argsort(pvals)
    ordered = pvals[order]
    q = np.empty_like(ordered)
    prev = 1.0
    for i in range(m, 0, -1):
        val = (m / i) * ordered[i-1]
        prev = min(prev, val)
        q[i-1] = prev
    q_full = np.empty_like(q)
    q_full[order] = q
    return q_full

# Load
t3 = pd.read_csv("table3_counts.csv")
t4 = pd.read_csv("table4_counts_corrected.csv")

# Figure S1
genes = t3["Gene"].tolist()
pvals = []
for _, row in t3.iterrows():
    pos_resp = int(row["Respiratory_n"])
    pos_non  = int(row["NonRespiratory_n"])
    neg_resp = N_RESP - pos_resp
    neg_non  = N_NONRESP - pos_non
    table = [[pos_resp, pos_non], [neg_resp, neg_non]]
    _, p = fisher_exact(table, alternative='two-sided')
    pvals.append(p)
qvals = fdr_bh(pvals)

plt.figure(figsize=(10,6))
x = range(len(genes))
plt.bar(x, qvals)
plt.axhline(0.05, linestyle="--")
plt.xticks(x, genes, rotation=45, ha="right")
plt.ylabel("BH-adjusted q-value")
plt.title("Figure S1. BH-adjusted q-values for gene prevalence by specimen source")
plt.tight_layout()
plt.savefig("Supp_Fig_S1_qvalues.png", dpi=300)
plt.savefig("Supp_Fig_S1_qvalues.pdf")
plt.close()

# Figure S2
pairs = []
pvals2 = []
for _, r in t4.iterrows():
    ab = r["Antibiotic"]
    table_t = [[int(r["S_exoT_pos"]), int(r["R_exoT_pos"])],
               [int(r["S_exoT_neg"]), int(r["R_exoT_neg"])]]
    _, p_t = fisher_exact(table_t, alternative='two-sided')
    pairs.append(f"{ab} (exoT)")
    pvals2.append(p_t)
    table_y = [[int(r["S_exoY_pos"]), int(r["R_exoY_pos"])],
               [int(r["S_exoY_neg"]), int(r["R_exoY_neg"])]]
    _, p_y = fisher_exact(table_y, alternative='two-sided')
    pairs.append(f"{ab} (exoY)")
    pvals2.append(p_y)

qvals2 = fdr_bh(pvals2)
plt.figure(figsize=(12,6))
x2 = range(len(pairs))
plt.bar(x2, qvals2)
plt.axhline(0.05, linestyle="--")
plt.xticks(x2, pairs, rotation=60, ha="right")
plt.ylabel("BH-adjusted q-value")
plt.title("Figure S2. BH-adjusted q-values for exoT/exoY–antibiotic associations")
plt.tight_layout()
plt.savefig("Supp_Fig_S2_qvalues.png", dpi=300)
plt.savefig("Supp_Fig_S2_qvalues.pdf")
plt.close()
