# Supplementary material for: Genotypic and phenotypic landscape of carbapenem-resistant Pseudomonas aeruginosa isolated from respiratory and non-respiratory samples in a tertiary hospital
Source: BMC Microbiol. 2026 Mar 14;26:583. doi: 10.1186/s12866-026-04756-8 (PMC13325778; doi:10.1186/s12866-026-04756-8)
Supplement: Supplementary file 1 — Supplementary Material 1. [file 12866_2026_4756_MOESM1_ESM.zip › environment.yml]

name: crpa_analysis
channels:
  - defaults
dependencies:
  - python=3.11.*
  - pandas=2.2.*
  - numpy=1.26.*
  - matplotlib=3.8.*
  - scipy=1.11.*
  - statsmodels=0.14.*
  - python-docx=1.1.*
