# Supplementary material for: Genotypic and phenotypic landscape of carbapenem-resistant Pseudomonas aeruginosa isolated from respiratory and non-respiratory samples in a tertiary hospital
Source: BMC Microbiol. 2026 Mar 14;26:583. doi: 10.1186/s12866-026-04756-8 (PMC13325778; doi:10.1186/s12866-026-04756-8)
Supplement: Supplementary file 1 — Supplementary Material 1. [file 12866_2026_4756_MOESM1_ESM.zip › Additional_file_4_manifest.csv]

filename	size_bytes	sha256
table3_counts.csv	179	e2f872ae895614ffd3e2b051478a64ec92a05e94dfa4549185232fa62c231993
table4_counts_corrected.csv	373	55f30ccb5c9126cbfe836cb69d70750d958e3fede4529e6d37564ec3046ace24
Supp_Fig_S1_qvalues.png	198287	c5e86665e96e511c8b1531878fae21dcca1a1b2ae01ea52c162a5b9153303aef
Supp_Fig_S1_qvalues.pdf	18267	856b7510c1a85579e91d116acf30613d98e8662f6824191030b2b13a7d1a12cc
Supp_Fig_S2_qvalues.png	363302	09864950a0d13ba9bc6417e535447b647094fcb6a8721e10711ba32f80050080
Supp_Fig_S2_qvalues.pdf	18107	aab7194a9a525244258fd699fd395dda3746480eab0aaadaa4c71b3a107f5278
reproduce_analysis_corrected.py	2375	0720fa12ac54df992464bf14accbf324ac86b87373573961342f83ef2db0edc5
environment.yml	192	442bde4e334345759603143d83a512be329fee019952fdd22d2b3e59c0995ae1
Manuscript_FIXED_min_APPLIED_T2refs_20250822_1034.docx	65125	6121750c8a8e19c67b1c0a6cdf251da33bf6d1eb5de98b7320fdf82996895ce6
