# Supplementary material for: Genotypic and phenotypic landscape of carbapenem-resistant Pseudomonas aeruginosa isolated from respiratory and non-respiratory samples in a tertiary hospital
Source: BMC Microbiol. 2026 Mar 14;26:583. doi: 10.1186/s12866-026-04756-8 (PMC13325778; doi:10.1186/s12866-026-04756-8)
Supplement: Supplementary file 1 — Supplementary Material 1. [file 12866_2026_4756_MOESM1_ESM.zip › LICENSE-CCBY-4.0.txt]

Creative Commons Attribution 4.0 International (CC BY 4.0)
Summary: You are free to share and adapt, provided appropriate credit is given.
Full text: https://creativecommons.org/licenses/by/4.0/legalcode
