# Supplementary material for: Genotypic and phenotypic landscape of carbapenem-resistant Pseudomonas aeruginosa isolated from respiratory and non-respiratory samples in a tertiary hospital
Source: BMC Microbiol. 2026 Mar 14;26:583. doi: 10.1186/s12866-026-04756-8 (PMC13325778; doi:10.1186/s12866-026-04756-8)
Supplement: Supplementary file 1 — Supplementary Material 1. [file 12866_2026_4756_MOESM1_ESM.zip › README_Additional_file_4.md]

# Additional file 4 — Code & Data package (DOI-ready)

**Recommended deposition:** Zenodo (DataCite DOI) or OSF (DataCite/Crossref DOI).  
**Title (Zenodo):** Code and data for “Genotypic and Phenotypic Landscape of Carbapenem-Resistant Pseudomonas aeruginosa…”  
**Creators:** Osman Birol Özgümüş, et al.  
**Description:** Reproducible materials accompanying the manuscript. Includes Python script, machine-readable raw counts (Table 3 / Table 4), and a conda environment to reproduce the figures and statistics (Fisher’s exact tests, BH-FDR).  
**Keywords:** Pseudomonas aeruginosa; CRPA; carbapenem resistance; exoT; exoY; PFGE; Fisher’s exact test; FDR; BH; EUCAST; reproducible research  
**Version:** 1.0 (2025-08-26)
**Funding:** [University Name] Scientific Research Projects Coordination Unit (BAP), grant [Project No.]

## Contents
See `Additional_file_4_manifest.csv` for file sizes and SHA256 checksums.

- `reproduce_analysis_corrected.py` — analysis/plot script
- `table3_counts.csv` — gene-prevalence counts
- `table4_counts_corrected.csv` — exoT/exoY vs antibiotic counts
- `environment.yml` — conda environment spec

## How to reproduce
```bash
conda env create -f environment.yml
conda activate crpa_analysis
python reproduce_analysis_corrected.py
```
Figures S1–S2 (q-value plots) will be generated as PNG/PDF.

## Licensing
- **Data (CSV):** CC BY 4.0 recommended.  
- **Code (Python):** MIT recommended.  
If you prefer a single-license deposition on Zenodo, select **CC BY 4.0** and also include `LICENSE-MIT.txt` inside the archive for code-level permission. This README clarifies the dual intent.

## Suggested citation (will update after DOI is minted)
Özgümüş OB, et al. (2025). *Code and data for “Genotypic and Phenotypic Landscape of Carbapenem-Resistant Pseudomonas aeruginosa …”* (Version 1.0) [Data set]. Zenodo. https://doi.org/10.5281/zenodo.XXXXXXX

## Contact
Corresponding author: Osman Birol Özgümüş — [email]
